# Supplementary material for: Perioperative Outcomes of Robotic Versus Conventional Total Laparoscopic Hysterectomy in Surgically Complex Cases: A Propensity Score-Matched Study
Source: J Clin Med. 2026 Apr 2;15(7):2689. doi: 10.3390/jcm15072689 (PMC13073160; doi:10.3390/jcm15072689)
Supplement: Supplementary file 1 [file jcm-15-02689-s001.zip]

Archive with 1 entries (1 files):
- jcm-4158055-supplementary.pdf
